# Supplementary material for: Microvascular Density Analysis of Patients with Trigeminal Herpes Zoster—An Optical Coherence Tomography Angiography Study
Source: Biomedicines. 2025 Jul 3;13(7):1630. doi: 10.3390/biomedicines13071630 (PMC12292533; doi:10.3390/biomedicines13071630)
Supplement: Supplementary file 1 [file biomedicines-13-01630-s001.zip]

Archive with 1 entries (1 files):
- biomedicines-3651686-supplementary.pdf
